# Supplementary material for: A Novel Ensemble Learning-Based Computational Method to Predict Protein-Protein Interactions from Protein Primary Sequences
Source: Biology (Basel). 2022 May 19;11(5):775. doi: 10.3390/biology11050775 (PMC9139052; doi:10.3390/biology11050775)
Supplement: Supplementary file 1 [file biology-11-00775-s001.zip]

Archive with 1 entries (1 files):
- biology-1703166-supplementary.pdf
